# Supplementary material for: Coreopsistinctoria Nutt. Alleviates Intestinal Barrier Damage in Slow Transit Constipation Through the PI3K/AKT Pathway
Source: Curr Issues Mol Biol. 2026 May 14;48(5):510. doi: 10.3390/cimb48050510 (PMC13204426; doi:10.3390/cimb48050510)
Supplement: Supplementary file 1 [file cimb-48-00510-s001.zip]

Archive with 1 entries (1 files):
- cimb-4276986-supplementary.pdf
